# Supplementary material for: New insight into the causal relationship between Graves’ disease liability and drug eruption: a Mendelian randomization study
Source: Front Immunol. 2023 Nov 21;14:1267814. doi: 10.3389/fimmu.2023.1267814 (PMC10703291; doi:10.3389/fimmu.2023.1267814)
Supplement: Supplementary file 1 [file DataSheet_1.zip]

Archive with 5 entries (5 files):
- SupplementaryFigure1.jpg
- SupplementaryFigure2.jpg
- SupplementaryFigure3.jpg
- SupplementaryFigure4.jpg
- SupplementaryTables.DOCX
